# Supplementary material for: Synergistic effects of contaminants in Lombardy waters
Source: Sci Rep. 2021 Jul 6;11:13888. doi: 10.1038/s41598-021-93321-6 (PMC8260714; doi:10.1038/s41598-021-93321-6)
Supplement: Supplementary file 2 — Supplementary Table S1. [file 41598_2021_93321_MOESM2_ESM.xlsx]

## Sheet: Sheet1
	Herbicides: Superficial waters	Herbicides: Underground waters	Insecticides: Superficial waters	Insecticides: Underground waters
	(MCPA) 2,4-Methyl Chlorophenoxy Acetic Acid	2,4,5-T	2,4-Dicofol	2,4-Dicofol
	2,3-Dichloroaniline	2,4-Dichlorophenoxy acetic acid (2,4-D)	2-Methyl-4,6-Dinitrophenol (DNOC)	4,4'-DD
	2,4,5-Trichlorophenol	2,4 Methyl Chlorophenoxy Acetic Acid (MCPA)	4,4'-DD	4,4'-DDE
	3,4-Dichloroaniline	Aclonifen	4,4'-DDE	Acetamiprid
	2,4-Dichlorophenoxy Acetic Acid (2,4 D)	Alachlor	Acetamiprid	Aldrin
	Aclonifen	Amethrin	Aldrin	Chlordane Total
	Alachlor	AMPA	Alphacipermethrin	Chlorfenvinphos
	Amethrin	Atrazine	Pesticides and assimilated products	Cybutrin
	AMPA	Atrazine-Desethyl	Total Pesticides (Parathion-HCH-Dieldrin)	Chlordane cis
	Atrazine	Atrazine-desisopropyl	Bromopropylate	Chlordane trans
	Atrazine-Desethyl	Azimsulfuron	Total Chlordane	Chlorpyrifos
	Atrazine-desisopropyl	Bensulfuron Methyl	Chlorfenvinphos	Chlorpyrifos Methyl
	Azimsulfuron	Bentazone	Chlordane cis	DDD
	Benfluralin	Bromacil	Chlordane trans	DDE
	Bensulfuron Methyl	Chloridazon	Chlorpyrifos	DDT
	Bentazon	Cyanazine	Chlorpyrifos Methyl	Total DDT (DM July 6, 2016) recalculated
	Bromacil	Cycloxidim	Clothianidin	Dicofol
	Butylate	Dicamba	DDD	Dieldrin
	Chloridazon	Dichlorobenzamide 2,6	DDD,DDT,DDE	Dimethoate
	Cyanazine	Diuron	DDE	Endosulfan (alpha and beta isomers)
	Cicloate	Hexazinone	DDT	Endosulfan alpha
	Cycloxidim	Flufenacet	Diazinone	Endosulfan beta
	Dicamba	Fluroxypyr	Dicofol	Endosulfan sulfate
	Dichlorobenzamide 2,6	Glyphosate	Dieldrin	Endrin
	Diuron	Isoproturon	Diethyltoluamide	Heptachlor
	EPTC (S-Ethyl dipropylthiocarbamate)	Isoxaflutol	Dimethoate	Heptachlor Epoxide
	Hexazinone	Linuron	Endosulfan (alpha and beta isomers)	Heptachlor Epoxide endo
	Flufenacet	Mecoprop	Endosulfan alpha	Hexachlorocyclohexane recalculated summation
	Fluroxypyr	Metamitron	Endosulfan beta	Phenitrothion
	Glyphosate	Metolachlor	Endosulfan sulfate	Fenthion
	Isopropalin	Metribuzin	Endrin	Imidacloprid
	Isoproturon	Molinate	Heptachlor	Isodrin
	Isoxaflutol	Nicosulfuron	Heptachlor Epoxide	Malathion
	Linuron	Oxadiazon	Heptachlor Epoxide endo	Methiocarb
	Mecoprop	Pendimethalin	Hexachlorocyclohexane	Mevinphos
	Metamitron	Pretilachlor	Phenitrothion	o,p'-DD
	Metolachlor	Promethrin	Fenthion	o,p-DDE
	Metribuzin	Propanyl	Imidacloprid	o,p'-DDT
	Molinate	Propazine	Isodrin	Omethoate
	Nicosulfuron	Quinclorac	Malathion	Oxydemeton-methyl
	Oxadiazon	Rimsulfuron	Methiocarb	p,p'-DDT
	Oxifluorfen	Secbutylazine	Methoxychlor	Ethyl Parathion
	Pebulate	Simazine	Mevinfos	Methyl Parathion
	Pendimethalin	Sulcotrione	Mirex	Pirimicarb
	Pretilachlor	Terbuthylazine	o,p'-DD	Protoate
	Profluralin	Terbuthylazine desethyl	o,p-DDE	Summation (aldrin,dieldrin,endrin,isodrin) recalculated
	Promethrin	Terbutryn	o,p'-DDT	DDD,DDT,DDE summation recalculated
	Propachlor	Thiobencarb	Omethoate	Thiacloprid
	Propanyl	Triallate	Oxychlordane
	Propazine	Trifluralin	Oxydemeton-methyl
	Rimsulfuron		p,p'-DDT
	Secbutylazine		Ethyl Parathion
	Simazine		Methyl Parathion
	Sulcotrione		Pirimicarb
	Terbuthylazine		Protoate
	Terbuthylazine desethyl		Tetrachlorvinphos
	Terbutryn		Tetradifon
	Thiobencarb		Thiacloprid
	Triallate		Tiametoxam
	Triethazine		Thymol
	Trifluralin		2,4-Dichlorophenol
	Vernolate
