# Supplementary material for: Synergistic effects of contaminants in Lombardy waters
Source: Sci Rep. 2021 Jul 6;11:13888. doi: 10.1038/s41598-021-93321-6 (PMC8260714; doi:10.1038/s41598-021-93321-6)
Supplement: Supplementary file 3 — Supplementary Table S2. [file 41598_2021_93321_MOESM3_ESM.xlsx]

## Sheet: Sheet1
substances	surface water	groundwater
herbicide	62	51
insecticides	61	48
environmental parameters	58	30
VOC	39	34
semi-volatile organic	30	30
metals and semimetals	19	15
PHA	25	21
dioxins	19	18
aromatic chlorinates	19	3
drugs	10	6
plasticizer agent	10	1
aromatic amine	16	1
chlorinated compounds	12	12
perfluorinated	12	12
hydrocarbons	6	6
halides	4	4
biocide	4	/
fungicide	4	4
others less relevant	29	8
Total	435	304
