# Supplementary material for: Synergistic effects of contaminants in Lombardy waters
Source: Sci Rep. 2021 Jul 6;11:13888. doi: 10.1038/s41598-021-93321-6 (PMC8260714; doi:10.1038/s41598-021-93321-6)
Supplement: Supplementary file 4 — Supplementary Table S3. [file 41598_2021_93321_MOESM4_ESM.xlsx]

## Sheet: Sheet1
Pesticides	W-T	RE-LI	YE-RE	AU-PR	RE-PR	EX-PR
2-Methyl-4,6-dinitrophenol (DNCO)	Surface	60	1999	/	/	/
2,4-Dichlorophenol (2,4D)	Surface	88	2020	13	5	/
Glyphosate	surface/under	243	2019	63	24	11
Terbuthylazine	Surface	83	2019	9	12	/
Metolachlor	Surface	70	2003	/	/	4
Molinate	Under	86	2012	/	/	/
Bentazone	surface/under	38	2018	4	4	/
Metribuzin	Under	41	2020	26	/	/
Oxadiazon	Under	51	2019	/	/	/
2 Methyl 4 Chlorophenoxyacetic acid (MCPA)	surface	130	2017	21	23	3
Atrazine	Uder	165	2004	/	/	/
Dichlobenil	Under	30	2009	/	/	/
AMPA	surface*/under*	-	-	-	-	-
2,6 Dichlorobenzammide	under*	-	-	-	-	-
Desethyl Terbuthylazine	surface*/under*	-	-	-	-	-
Desethyl Atrazine	under*	-	-	-	-	-
